# Supplementary material for: Evaluation of a glycoengineered monoclonal antibody via LC-MS analysis in combination with multiple enzymatic digestion
Source: MAbs. 2015 Oct 29;8(2):340–6. doi: 10.1080/19420862.2015.1113361 (PMC4966608; doi:10.1080/19420862.2015.1113361)
Supplement: Liu et al Supplemental Data [file kmab-08-02-1113361-s001.zip]

Archive with 9 entries (9 files):
- SuppTable2.pdf
- SuppFigure1.pdf
- SuppFigure2.pdf
- SuppFigure3.pdf
- SuppFigure4.pdf
- SuppFigure5.pdf
- SuppFigure6.pdf
- SuppFigure7.pdf
- SuppTable1.pdf
